# Supplementary material for: Lumbar Magnetic Resonance Imaging Shows Sex-Specific Alterations During Musculoskeletal Aging—A Radio-Anatomic Investigation Involving 202 Individuals
Source: J Clin Med. 2024 Nov 28;13(23):7233. doi: 10.3390/jcm13237233 (PMC11642922; doi:10.3390/jcm13237233)
Supplement: Supplementary file 1 [file jcm-13-07233-s001.zip]

Archive with 1 entries (1 files):
- jcm-3315676-supplementary.pdf
